# Supplementary material for: Protein phosphatase 1 catalyzes HBV core protein dephosphorylation and is co-packaged with viral pregenomic RNA into nucleocapsids
Source: PLoS Pathog. 2020 Jul 23;16(7):e1008669. doi: 10.1371/journal.ppat.1008669 (PMC7402523; doi:10.1371/journal.ppat.1008669)
Supplement: S1 Data — (XLSX) [file ppat.1008669.s014.xlsx]

## Sheet: Figure 2B
Encapsidated pgRNA/capsids
experiment		0	0.1	0.25	0.5	0.75	1
1		1	0.9226	0.660771	0.382462	0.345952	0.313574
2		1	0.920941	0.656803	0.512964	0.342133	0.1841
3		1	0.924267	0.908485	0.865969	0.65767	0.498273
mean		1	0.922603	0.74202	0.587132	0.448585	0.331982
STD deviation		0	0.00166285	0.144177	0.250141	0.181083	0.157893

## Sheet: Figure 2D
Hypo-P Cp/Total Cp (%)
experiment		0	0.1	0.25	0.5	0.75	1
1		32.4298	25.7381	23.401	22.3769	15.8464	4.37522
2		38.7466	27.0749	24.6366	18.2148	11.7243	6.68133
3		30.8977	19.3532	12.8578	8.71886	4.69562	1.23747
mean		34.0247	24.0554	20.2984	16.4369	10.7554	4.09801
STD deviation		4.16042	4.12671	6.47335	7.00045	5.63819	2.7325

## Sheet: Figure 3C
Encapsidated pgRNA/capsids
experiment		sictrl	pp1α	sictrl	pp1β	sictrl	pp1Y
1		0.992355	0.693999	0.939103	0.719841	1	0.655007
2		1.00001	0.718835	0.869404	0.543555	0.958188	0.790809
3		1.09593	0.66423	1	0.721537	1.15094	0.789327
4		0.973681	0.483566	1.05946	0.587743	0.920258	0.657907
mean		1.01549	0.640158	0.966991	0.643169	1.00735	0.723263
STD deviation		0.054752	0.106754	0.0815284	0.0913146	0.101119	0.0771517

## Sheet: Figure 3D
Hypo-P Cp/Total Cp (%)
experiment		sictrl	pp1α	sictrl	pp1β	sictrl	pp1Y
1		33.3161	16.7343	53.4536	32.0662	30.3254	13.5757
2		49.0501	31.7285	50.1164	28.2753	41.1808	23.8743
3		31.8743	12.0527	50.3854	23.5121	30.9733	12.0974
4		49.2367	24.3257	47.1389	20.9216	42.9102	23.0026
mean		40.8693	21.2103	50.2736	26.1938	36.3474	18.1375
STD deviation		9.57251	8.64552	2.58043	4.96003	6.62264	6.161

## Sheet: Figure 3E
PP1α,β,γ/β-actin
experiment		sictrl	pp1α	sictrl	pp1β	sictrl	pp1Y
1		0.96	0.550327	1	0.407431	1	0.524888
2		1.05	0.58	1.04	0.477875	1	0.445405
3		1	0.36	1	0.15	0.94	0.43
4		1	0.29	1	0.14	1	0.44
mean		1.0025	0.445082	1.01	0.293826	0.985	0.460073
STD deviation		0.0368556	0.14209	0.02	0.174287	0.03	0.0436784

## Sheet: Figure S2C
Encapsidated pgRNA/capsids
experiment		0	1	2.5	5
1		0.930416	0.982013	0.999211	0.98016
2		1.06958	1.16973	1.04921	1.16201
mean		1	1.07587	1.02421	1.07109
STD deviation		0.0984062	0.132738	0.0353522	0.128587

## Sheet: Figure S2D
Hypo-P Cp/Total Cp (%)
experiment		0	1	2.5	5
1		32.7194	32.3439	33.0617	30.5183
2		31.7878	32.4615	30.0435	31.2183
mean		32.2536	32.4027	31.5526	30.8683
STD deviation		0.658744	0.083157	2.1342	0.494969

## Sheet: Figure S4B
pp1α/β-actin
experiment		tet+/Tet-	SiCtrl	siPP1α	SiPP1β	SiPP1γ
1		0.918382	0.953314	0.48217	0.927457	1.10751
2		0.965901	0.958762	0.431126	0.779763	1.06805
mean		0.942142	0.956038	0.456648	0.85361	1.08778
mean		0.942142	0.956038	0.456648	0.85361	1.08778
STD deviation		0.0336005	0.00385249	0.0360938	0.104436	0.0279019
pp1β/β-actin
experiment		tet+/Tet-	SiCtrl	siPP1α	SiPP1β	SiPP1γ
1		0.829499	1.1307	0.804583	0.217663	0.935996
2		1.01245	1.1536	0.757843	0.185416	0.92683
mean		0.920975	1.14215	0.781213	0.201539	0.931413
STD deviation		0.129366	0.0161934	0.0330498	0.0228022	0.0064811
PP1γ/β-actin
experiment		tet+/Tet-	SiCtrl	siPP1α	SiPP1β	SiPP1γ
1		0.981185	1.02925	1.0298	0.984117	0.270121
2		1.17075	0.959283	0.808182	1.02069	0.288001
mean		1.07597	0.994266	0.91899	1.0024	0.279061
STD deviation		0.134044	0.0494733	0.156706	0.0258618	0.0126426
